# Supplementary material for: Multiomic analysis of lactylation and mitochondria-related genes in hepatocellular carcinoma identified MRPL3 as a new prognostic biomarker
Source: Front Oncol. 2025 Jan 10;14:1511958. doi: 10.3389/fonc.2024.1511958 (PMC11757296; doi:10.3389/fonc.2024.1511958)
Supplement: Supplementary file 4 [file Table1.xlsx]

## Sheet: Sheet1
Lactylation-related Genes	Mitochondrial-related Genes	LMRGs
SAA3	CYC1	ARG2
CXCL3	SDHB	SOD2
SERPINB2	COQ7	TSPO
ARG1	SDHA	CHCHD10
GIPR	UQCRC1	HDHD3
HP	COQ5	AIFM2
WFDC21	PDHA1	SLC25A35
SUSD2	COQ9	SDHB
IL1B	MRPL12	PYCR1
ADORA2A	ATP5F1D	ALKBH7
PPBP	COX5A	MPV17L2
CP	ISCA2	MRPL35
RTN4R	PMPCB	NDUFAF6
IGFBP7	UQCRFS1	ARMCX6
URAH	ATP5F1A	COX19
CCL22	OGDH	APOO
HSD11B1	PDHB	MRPL22
SERPINE1	UQCRC2	TXNRD1
RNASE10	SDHD	MRPL58
MARCO	MRPS35	SLC25A22
CSF3	UQCRQ	PTRH1
IL12B	MRPL53	DNAJA3
MREG	DBT	MRPL24
CCR7	PDK4	NDUFAB1
BST1	MDH2	MTG1
HSPB1	MRPS27	PRDX3
GPR18	CS	BCKDHB
IFNB1	GRPEL1	GPX4
ITGB8	DLAT	NDUFB10
TREM3	LRPPRC	MIEF1
IL1R1	DLST	RDH13
IFITM1	PDHX	SIRT4
MMP9	GFM1	HIBCH
PLA1A	MPC2	GCDH
F10	NDUFS1	SMIM20
CAMKK1	MRPL46	MRPL38
ANTXR1	ATP5F1E	SLC25A20
ARG2	SLC25A3	OCIAD2
CEACAM18	MRPS23	PARL
CAV1	FH	CPT1C
SLAMF1	PMPCA	PISD
VGF	ATP5F1B	OCIAD1
LY75	SDHAF4	MRPS23
DNAH2	UQCR10	TMEM177
FOSL1	ISCA1	ADHFE1
WFDC18	SUCLA2	NT5DC2
ACPP	COQ3	TOMM22
HTRA1	IARS2	CLPB
EHD2	MRPS15	GTPBP3
MAFF	IDH3A	SLC25A12
HBEGF	COX11	DNAJC30
DIO2	ETFDH	MUL1
AMBP	TIMM10	LDHB
ACP5	MRPL34	LETMD1
LOC100038947	MRPL2	LIPT1
GLRX	BCKDHA	MRPL3
PTPRM	UQCRH	MTHFS
RGCC	HIGD2A	AARS2
TGM1	ATP5PO	MTFMT
ADM	ECHS1	MECR
SOD2	LETMD1	PARS2
CEBPB	COX6A1	FPGS
BCAR1	COX15	FAM210B
TRAF1	AFG3L2	NT5DC3
HAS1	HADHA	FASTKD2
BZRAP1	ETFA	TIMM50
IL27	NDUFS7	EXOG
TUBB3	CPT2	BIK
9130230L23RIK	BCKDHB	SUOX
SOX5	IDH3B	DBT
SLC6A12	LARS2	VARS2
MSANTD3	ACADS	COQ8A
SIRPB1A	LETM1	HOGA1
TMEFF1	ATP5ME	ACOT11
TMEM119	OPA1	ACACA
A330074K22RIK	AUH	TAMM41
SPSB4	SUCLG1	EHHADH
OVOL1	NDUFV2	MSRA
TPPP3	COQ6	ALDH1L2
MS4A4A	MRPL43	PDPR
IGFBP6	ABHD11	MTFR2
GPRC5B	ATP5PF	NAT8L
SYNPO	NDUFB8
FGR	LONP1
SPSB1	DLD
RND1	AIFM1
EPHA2	ECHDC3
PLK3	APOOL
NRG4	MRPL10
GSTT1	MRRF
JAM2	NDUFS8
ARHGEF37	ACADM
MMP10	IMMT
FSCN1	TIMM9
ADGB	SLC25A4
DMWD	SAMM50
E230025N22RIK	NDUFS2
RUNX3	NDUFV1
CLMP	ACO2
FABP4	SUPV3L1
RBPMS	FECH
S100A8	MTIF2
MS4A6D	PHB
DACH1	HIBCH
FCRLB	MRPS2
LANCL3	HSPA9
GPR68	SURF1
TSPO	PRDX3
ENO2	GHITM
PIM1	GUF1
EGLN3	TIMM13
TMEM38B	LYRM4
ITGAL	MRPL16
TNFRSF12A	MRPL40
MMP8	IDH3G
TREM1	SDHC
SPACA6	NDUFB5
RGS16	SDHAF2
PTPRN	COQ10A
GPC1	GATD3A
PFN2	TXN2
ADORA3	MRPS18A
VCAM1	COX6C
MAP6	NDUFB9
VNN3	MTCH2
IL1RL2	NDUFA6
INSL6	SLC25A20
SELP	MRPL1
RIMS3	TIMM44
DENND3	COX17
P2RY2	MICOS10
AGPAT9	SOD2
ELOVL7	COX6B1
SERF1	VDAC1
FLRT2	CLPP
H2-T23	HADH
SLC11A2	ACADL
SDC1	ACAT1
ABCA8B	MALSU1
ARHGEF19	CLPX
BVHT	NDUFS4
PID1	MRPL4
TMEM202	C1QBP
GEM	PITRM1
SAMSN1	UQCC1
LAYN	MRPL55
CYBB	MRM1
RAB33A	MECR
WNT6	MRPL44
DRAM1	HSDL2
NXN	MRPS14
GSAP	ABCB8
PSMA6	ATPAF2
GM8909	NDUFA9
CACNA1D	COA6
CD300LF	POLRMT
ZFP36	ISCU
TUBB4A	RTN4IP1
AOAH	OGDHL
OLFML2B	ATP5F1C
OLR1	BCKDK
OIT3	GFM2
1700003E16RIK	NDUFAF4
IL4RA	SLC25A35
GMPPB	SLC25A11
CSF2	TIMM8B
ZFP503	MCAT
INCA1	IBA57
ADAMTSL4	PHB2
NEAT1	DAP3
PPA1	CMC2
BATF3	SDHAF1
NOL3	MRPS17
4930455G09RIK	ADHFE1
DST	NFS1
GSTM2	NDUFAF5
DUSP8	MRPL17
ZFP821	TACO1
ACVRL1	MFN1
HDC	PPTC7
LILR4B	MRPL11
ATF3	COX4I1
UBXN11	NDUFS6
TSPAN3	MRPL13
PLPPR2	OXCT1
IL21R	COX5B
SLAMF9	PDK2
NAT14	ALAS1
CHCHD10	MRPL33
PRAF2	MTO1
SLC13A3	LIAS
PRSS36	NDUFA5
HDHD3	NDUFB6
GM561	MTX2
DEB1	SUCLG2
S100A11	FDX1
FHAD1	SLC25A1
COL27A1	MRPS28
HTRA4	TIMM50
CAR5B	VDAC2
EDEM2	SLC25A42
SLC7A8	TOMM7
SNRNP27	ECH1
APLP1	GATB
MT2	BCS1L
ACTA2	ERAL1
CELSR3	CMC1
RHOC	MRPL28
ADAMTS4	TSFM
AIFM2	FXN
DLL1	NFU1
CYFIP1	YARS2
PDIA5	MRPL21
TMEM50B	ALDH4A1
GNG4	TOMM40L
GADD45B	NDUFAF1
PABPC1L	NDUFB10
PSMB8	ACADSB
GSTP1	MRPS9
TTC26	COQ8A
TGDS	ACADVL
IL18	COQ4
SLC25A35	MRPL15
DAGLA	NDUFA2
OLFM1	MRPL24
FIGNL2	HSPD1
KDM6B	NDUFS5
RFFL	AK3
CASP12	CYCS
TAL2	MIPEP
CREB5	LYRM7
ERCC8	CRAT
LYZ1	PCCB
IL2RA	MRPS7
SSR2	MRPL3
SDHB	PRODH
FZD1	PCCA
PSMB3	MCCC1
TNFSF15	MRPS12
PIRA1	CLPB
SCNN1A	PDK1
MAGEE1	MRPL49
SCIMP	COX7A2
PORCN	TMEM126A
PYCR1	ECHDC2
PITPNM1	HCCS
MSRB1	HIBADH
IDNK	MRPL19
TMEM160	MRPL36
DDT	SLC25A30
CACNG8	BDH1
ALKBH7	FARS2
LEFTY1	ABCB7
A930006K02RIK	MTX1
TREML4	NDUFA7
STARD10	TIMM17A
3110043O21RIK	ALDH9A1
MPV17L2	MRPS18C
MS4A6C	MARS2
HSD17B14	ALDH6A1
TMEM110	FDXR
CDCP1	GATC
OAS1C	TRAP1
MYLPF	ACAD8
MAPKBP1	ALDH2
ZDHHC2	PPIF
MAPRE3	TIMM22
IGSF8	IVD
M6PR	L2HGDH
TXN1	ETHE1
PSMB7	MRPL20
FAM221B	SLC25A5
NKAIN1	SLC25A12
GSTA3	MRPS21
MORN4	TOMM22
SCARF1	ACAA2
MMP28	MRPL30
GBA	DNAJA3
ATP5D	NDUFB2
MRPL35	MRPS34
EGFR	ETFB
XKR8	AFG1L
GTF2F2	ATP5IF1
TIGAR	ATP5PB
SYN1	COX7C
LGALS3BP	CHCHD3
CFAP45	COQ10B
NDUFAF6	ACSF3
ANXA6	POLDIP2
ARMCX6	SLC25A10
COX19	SLC25A13
FKBPL	PDK3
BC022687	ME3
CACNB3	MRPL22
PRPF40B	IDH2
RABGGTA	GCDH
KDM5B	MRPL47
SEMA4A	PPA2
VILL	MRPL9
TMED4	CHCHD10
PRR5L	WARS2
DGCR6	SLC25A19
SEC13	CBR4
CREB3L1	SMDT1
APOO	HAGH
CASZ1	COX7A1
MRPL22	MTG1
IQCC	COX14
NXNL1	NDUFA12
ATG4A	MRPS16
SRP14	MTERF2
PLEKHA2	ETFRF1
ADAMTSL5	GPD2
A830010M20RIK	NDUFA10
F11R	NDUFC2
CCDC112	SLIRP
AATK	MT-ATP6
1810022K09RIK	MT-CO2
TXNRD1	TIMM21
CH25H	NDUFA8
4933439K11RIK	GLS
MRPL58	NDUFB11
PLAT	DHTKD1
ACBD4	FAHD2A
SLC25A22	HSD17B8
PTRH1	HINT2
CCDC122	MRPS5
PERM1	C6orf136
PROCA1	SPRYD4
FAM131A	LIPT2
RALGPS2	DECR1
PGM3	MRPS26
DNAJA3	SLC25A15
PDCD5	NDUFV3
CCDC63	BPHL
2310009B15RIK	STOML2
PRR13	MSRB2
GM5127	LACTB
MMP2	TOMM40
YIPF5	SLC25A25
YIF1A	ADCK5
AHDC1	ACAD10
IFIT1BL1	VWA8
3110082I17RIK	CCDC90B
PTGER2	DNAJC11
ZSWIM1	ALKBH7
EEF1E1	GLDC
MRPL24	MPC1L
LIMS2	THEM4
PIK3AP1	SSBP1
NDUFAB1	MRPL27
PALM	HSCB
RALGDS	MRPS10
PLCD1	AK4
TNIP1	ATAD3A
COPZ1	MRPL37
MON1A	PTGES2
GRK3	TXNRD2
TAP2	ACSM5
2310001H17RIK	CISD1
MTG1	MRPL41
MOCS2	MTARC2
CLIC4	MRPS6
BLOC1S4	MRPL23
DEGS2	SQOR
0610037L13RIK	SCO1
SMARCD3	GCAT
FLYWCH2	MTHFD1L
PRDX3	ECI2
NXPE3	UQCRB
BCKDHB	ATP5PD
GPX4	ATP5MG
PTGR1	CCDC58
PEF1	MCCC2
FAM220A	MCEE
RHBDF2	MOCS1
4833439L19RIK	MMUT
GM13889	SLC25A51
TLE6	SPG7
ME1	ATP5MC3
TAPBPL	ATAD1
NDUFB10	OXNAD1
RASSF7	MTG2
SLC11A1	DARS2
RAB27A	MRPL51
TUSC2	PC
MIEF1	CLYBL
TMEM161A	PNPLA8
SHISA4	MLYCD
ZFP260	PYURF
PPARGC1B	TIMM17B
RDH13	MRPL32
HMG20B	SLC25A26
SNX10	PRODH2
MED23	NIT2
PDE1B	FDX2
PARP3	ME2
DAPK3	TUFM
BCL2A1C	COX6A2
TNNT1	SLC30A9
RNF128	TAMM41
WDR24	TIMM23
TOX4	RMND1
LSM7	MFN2
PDGFRB	DNLZ
INSIG2	CHCHD4
9530068E07RIK	NDUFAB1
TPM1	ACSM1
PELO	COA5
TRIM7	COQ2
ISOC2B	PDSS2
TMEM216	EHHADH
TMEM248	NDUFS3
GPR107	ABCB10
TDRD7	CKMT2
ATF6B	MRPS25
NOL10	ACAD9
BC026585	COX16
ATAT1	FAM210A
CCND2	ACOT13
SSC5D	CPT1A
ZFP174	DHRS4
PIWIL4	PRELID2
AKT3	CARS2
LCK	NIPSNAP2
PSMD7	NDUFB7
TMEM25	MICOS13
ARAF	GLRX2
PCBP4	MRPS30
FURIN	SCO2
ARF4	HSD17B10
SIRT4	NARS2
CHSY1	RPUSD3
NPHP1	SUOX
RAB3D	SARDH
FBXO40	RIDA
RIC1	COX8A
CDKN1C	SPR
HIBCH	MPV17
FAM46C	ZADH2
SUMF2	MRPL18
ZFP597	ALDH1B1
TNFRSF10B	CHCHD1
DUSP2	TIMM8A
NAPB	VDAC3
RAB37	SLC25A24
TMEM101	MPC1
NLRC5	SLC25A22
GCDH	SLC25A31
WDFY1	SLC25A18
RNF181	TRNT1
SMIM20	IDE
RANBP6	GSTK1
ABLIM2	VARS2
CCDC181	HSPE1
ZCCHC10	MRPL54
SPAG1	MRPL38
WHAMM	MRPL58
NEURL1A	MTCH1
ZNHIT3	TRIAP1
MFSD7C	PTCD3
MRPL38	COX10
COPS6	AKAP1
CCDC64	MRM3
SLCO4A1	AK2
ZFP775	TMEM70
DDAH2	NOA1
SLC25A20	MCUR1
HACD3	TMEM14C
IRF5	NDUFC1
HTR2B	MRPL35
B430306N03RIK	NDUFA3
PSMD2	PDSS1
TTLL1	SLC25A16
OCIAD2	FMC1
B4GALT3	ACSM3
UNC13D	NDUFAF6
ABHD2	UCP1
SERPINE2	SFXN1
CD36	GLRX5
GIPC2	PTRH1
CHTOP	MRPS11
ANGEL1	XPNPEP3
SEPN1	PDP1
TSPAN17	ECI1
NAPG	SLC25A21
BTRC	SLC25A29
EXOSC9	SLC25A45
MCF2L	SDHAF3
WWOX	PRELID3B
RNF24	SLC25A39
UTP23	NDUFB3
YDJC	REXO2
1700094D03RIK	GATM
PKIG	TIMM10B
BAHD1	SARS2
RSPH9	CHDH
GFOD2	MRPL57
PARL	C8orf82
B9D1	EARS2
2610524H06RIK	GRHPR
CPT1C	MTFMT
PISD	PTCD2
OCIAD1	ECHDC1
MRPS23	HARS2
LRRC41	NDUFA4
CSF3R	NDUFA13
RARG	NAXE
RUSC1	TMEM11
FKBP14	SELENOO
KCTD2	NAGS
ST18	HSD17B4
PLA2G12A	NDUFAF7
TICAM1	OAT
TLE2	MRPL50
ZFP78	COX7B
IL15	RARS2
VLDLR	OXLD1
DPM2	LACTB2
SMU1	NDUFA11
DNAL1	AURKAIP1
PDE7B	CHCHD7
SCN1B	SHMT2
ZCCHC2	MTHFD2
9130221H12RIK	RMDN1
KDM4B	CPS1
PTDSS2	MRPL14
KREMEN1	MTRES1
TRPT1	RDH13
NUDT17	TRMT2B
RASA4	MRPS24
TMEM177	COA3
TSTA3	GSR
SLFN3	ENDOG
AXL	BCAT2
MED1	TEFM
WDR59	ACSF2
FAM98A	TRMU
SGK1	MRPS22
CYTIP	LAP3
9530082P21RIK	GLUD1
DPH7	HMGCL
KIF1BP	FHIT
KDM4C	MRPS33
MAPK9	NUBPL
NR6A1	LYRM2
TBL3	MPV17L
NEU3	GADD45GIP1
RNF126	TFAM
VASH1	ALDH18A1
PIWIL2	OXSM
PBXIP1	KYAT3
TTC4	TARS2
CEP170B	TBRG4
RNF34	TMEM65
CEP170	ROMO1
CEACAM19	PRDX5
AHRR	DNAJC15
WIPF2	MAIP1
ADHFE1	HIGD1A
ADCY2	C16orf91
DGKH	RHOT2
ABHD17A	SLC25A44
LMTK2	HAO2
BRF2	OXA1L
NT5DC2	SLC25A46
TJP2	RDH14
STK36	ATP5MPL
TOMM22	CA5B
MYO10	COASY
TFPI	CISD3
CTLA2A	GSTZ1
ARHGAP23	COX6B2
YWHAZ	GLOD4
RCOR2	ACAA1
OLA1	CROT
VANGL2	PDF
GM16287	COX19
CLPB	AMT
RPL14-PS1	PDPR
GTPBP3	NLN
ARAP1	BOLA1
TRIB3	ALAS2
UBE2O	GRPEL2
CYP4F16	ALDH7A1
KPNA6	HDHD5
ADAP2	GFER
ADAR	IMMP2L
INTU	COX4I2
RPS4L	MRPL39
POLR2E	AADAT
RNF157	FUNDC2
AFF1	LYPLA1
B3GNT2	PDHA2
TRMT10B	MTRF1L
PTGFRN	GTPBP3
JMJD8	MTHFD2L
NFE2	YME1L1
AFDN	ACOT2
RRP12	COA8
MEIS3	MMAB
PCGF6	PPOX
CACNA1B	ABCD3
MRGBP	SIRT3
EDNRB	LDHD
SLC25A12	MRPL45
6720489N17RIK	C12orf65
TPM3	IMMP1L
F830045P16RIK	POLG
MIF4GD	ATPAF1
STAT3	BLOC1S1
MGAT1	ALDH1L2
DNAJC30	COX18
IL20RB	CPOX
GTF2H4	NNT
ALPK1	NDUFAF8
SLC6A9	ATP23
COPS7B	DCAKD
MUL1	ATP5MF
NRD1	SFXN3
CHMP1A	AASS
GTPBP2	DIABLO
CIB2	COX8C
HDAC7	PXMP2
SMAP1	AGXT2
PHC2	GLS2
RNF115	APOO
WRB	ACAD11
RPP30	C5orf63
MDM4	HOGA1
LDHB	TTC19
SFN	NGRN
ZDHHC8	TCAIM
FAM151B	GCSH
OGFR	SIRT5
CRNKL1	GPT2
FBXO44	TOMM6
PUS7	FAM162A
ILF2	ABCB6
DEXI	MACROD1
WRNIP1	TST
EFL1	MT-CO1
RBBP9	MTFR1L
MAST2	SDR39U1
SMN1	DMGDH
MID1	SLC25A14
ENTPD5	PRELID3A
PEX19	CHCHD5
ABT1	TOMM70
COG6	NIT1
CCS	FAHD1
HEATR1	MCU
TRIOBP	CYP27A1
ST6GALNAC6	MT-ND2
USP25	MT-ND4
LETMD1	MT-ND5
C1QTNF6	DELE1
EVI5	FASTKD1
KIFC2	MRPS31
TMEM81	ALDH1L1
MAP4	PTCD1
TNFSF10	HADHB
A530064D06RIK	TRIT1
NPRL2	CRLS1
UNC119B	GLYCTK
EPT1	SLC25A32
INO80B	AARS2
LIMK1	EXOG
LIPT1	CHCHD2
TNFAIP6	KMO
RASGRP2	SFXN5
TRIM36	ELAC2
EXT2	GPX1
NCKAP1	CPT1B
POLR2J	FIS1
TXNRD3	PRELID1
BRI3	UCP3
SSX2IP	SLC25A27
THA1	SLC25A40
SLC2A3	SLC25A23
GNG7	HEMK1
MYO18A	SLC25A36
DLG4	OMA1
KBTBD7	LETM2
1700030J22RIK	DHRS1
ZMIZ2	STOM
CHFR	METTL5
AMBRA1	MSRA
OSBP	NUDT8
AIM2	NMNAT3
ZFP800	SLC25A38
TLCD2	MPV17L2
TSEN2	ACLY
MSL3L2	ABCD2
PAPSS2	FLAD1
CARD6	LIPT1
ZFP26	DGLUCY
RGL3	PCK2
ELMO2	NADK2
VAMP5	MPST
CUL5	NUDT13
CXX1A	ACACA
RINL	ABAT
SPTLC1	HMGCS2
ASAP3	ALDH5A1
FILIP1L	CKMT1A
RIN2	PISD
TMEM104	NDUFB4
ZFP105	UQCR11
FUK	FAM136A
MRPL3	TOMM5
RHOBTB1	HTRA2
MINK1	NDUFA1
BCAM	MT-CYB
RHOF	GUK1
VPS50	D2HGDH
DYNC2H1	OPA3
ZFP7	AKR1B10
MTHFS	PHYH
ANKRD55	NDUFAF2
CDC37	ECSIT
DDX41	PARL
ZFP189	MRPL42
ARMC9	DNAJC4
ZFP661	PAM16
CAMSAP1	ALDH3A2
KDR	ACSL6
AARS2	MRS2
SLC35E3	ABHD10
KDM5C	HINT3
A1CF	PXMP4
CCDC189	OSGEPL1
GM6377	NUDT2
MLH3	CYB5B
PACSIN3	GRSF1
TRAF3IP1	MRPS18B
MTFMT	DNAJC30
DUSP9	CAT
EIF4G3	DGUOK
NDRG3	ACOT9
MECR	ACSS1
EIF3C	RFK
CSNK2A2	STARD7
TMEM214	CHPT1
GM10863	MT-ATP8
MYBPC3	TIMMDC1
HTT	SPATA19
PARS2	HTATIP2
FPGS	AKR7A2
NAV1	DUT
GBF1	MT-CO3
CLEC16A	DHRS7B
CUL4B	MTRF1
GCNT1	TMEM143
BC005624	NT5M
R3HCC1	RHOT1
TMEM231	NME4
JOSD2	MTHFS
MYO6	TIMM29
BCL9	PNPO
NRADD	MICU2
DFFA	PCBD2
FAM210B	QRSL1
RAET1A	ADCK1
ADGRE4	PRDX6
UROD	NIPSNAP1
CD22	GARS1
PSD4	ACSM2A
MED19	SLC25A33
PPM1F	LYRM9
PLXNB3	RAB24
ORC2	PARS2
CGNL1	MRPL52
NT5DC3	PUS1
NTN1	GOT2
RCL1	NAXD
ZFP950	MT-ND3
DNAJC25	ACCS
PKIB	PTRH2
FASTKD2	PGS1
TIMM50	OXR1
NUB1	LYPLAL1
SNX19	DNAJC28
D10JHU81E	FPGS
LBP	TMEM205
PKP3	SLC25A53
CDYL	AIFM3
ITGAX	MGST1
SPATA13	MTFP1
CYLD	COA4
THEM6	NIF3L1
CHD8	PUSL1
DOK4	SDSL
SLC9B2	BAX
SMUG1	MAVS
ALDOC	METTL17
PLPP2	ACACB
ELP3	ARG2
CABLES2	MTPAP
PER2	CCDC51
4930486L24RIK	SUGCT
RBFOX2	DNM1L
TRMT13	NRDC
MRGPRE	TMEM126B
EXOG	NSUN4
ZBED5	ACSS3
BIK	FAM210B
SUOX	RBFA
GPR141	METAP1D
SLA	AHCYL1
APC2	NIPSNAP3A
GINS4	MTARC1
DXO	FUNDC1
RECK	ACSL1
BBS1	COX20
ITM2A	HSDL1
MICAL3	CBR3
CRTC1	MTERF4
ZFP318	NUDT19
MTOR	HEBP1
FCHO1	PTPMT1
DENND1A	PGAM5
R3HDM2	DTYMK
FBXL21	KARS1
TADA2B	STAR
KCNN1	DNAJC19
USP7	OTC
RECQL5	COX7A2L
CXXC5	MTERF3
ARHGEF2	SFXN2
DBT	FASN
KCTD21	PINK1
GLTSCR1	TMEM177
DLG3	TXNRD1
TMEM201	THNSL1
GAS7	FDPS
SEC24B	IDI1
H2AFY2	TOP3A
TUBB2B	FTMT
PROX2	LDHAL6B
RNASEH2A	MTFR1
PADI4	BCL2L13
PPIL4	TRMT10C
ENTPD6	ACOT7
PARP4	TFB1M
UBE4B	ARF5
NUDT12	MCUB
ZSCAN2	TWNK
TDG	MMADHC
ABHD4	PYCR2
SETDB1	TSTD1
SLC29A1	LYRM1
USP54	OSBPL1A
ACRBP	RECQL4
TSPAN13	PET100
ZSCAN20	GDAP1
ZFP940	MTIF3
ACAP1	UNG
FUOM	GLYAT
ZFP626	ISOC2
ADIPOR2	ATP5MC1
CCDC84	QDPR
FGFRL1	COQ8B
PTP4A3	GTPBP10
ADAT1	TSPO
METRN	FTH1
ARMC3	TRMT1
LAPTM4B	ADCK2
FKBP5	TSTD3
GRWD1	MRPS36
CTIF	PDP2
CCL24	AGPAT5
EIF3L	MCRIP2
PQLC1	UCP2
NOC4L	SLC25A37
STBD1	SLC25A28
GM15708	SLC25A48
TMEM82	SLC25A43
ZFP334	SLC25A47
ZFP217	SLC25A41
BOD1	SLC25A34
OVCA2	EPHX2
TRIM62	NUDT5
EYA4	MICU1
RBM28	SOD1
LDLRAD3	SERHL2
GSTM7	NDUFAF3
ARVCF	BOLA3
SPARC	OCIAD2
COL23A1	RSAD1
GGT5	CHCHD6
FAAP100	FASTKD2
ABR	PEX11B
OSER1	TMEM186
SNAPC4	PIF1
PMVK	FABP1
ARHGAP29	ABCD1
TRIM21	PLPBP
IQSEC2	DBI
ERCC1	PNPT1
MLLT3	TOP1MT
ZEB1	RNASEH1
4930404N11RIK	ABCA9
MACROD2	SCP2
SPEF1	NT5DC3
DCAF4	CMC4
CD300E	LDHB
IL17RD	YBEY
PIK3CA	HINT1
RPS6KC1	MUL1
DAB2	TK2
SMPD4	AGMAT
MFSD4A	CMPK2
SCARF2	BID
TNKS1BP1	ARL2
SPECC1	SYNJ2BP
TMEM86B	MFF
VARS2	DCXR
CTNNBL1	NUDT9
ABCA5	AMACR
LIX1	VPS13D
CARNS1	NUDT6
COQ8A	DMAC2
9430020K01RIK	MRM2
ERBB3	BAK1
ZFP239	DHODH
CTR9	MAOB
AP1B1	MGST3
RBBP8	ACP6
HOGA1	MRPL48
MAP3K15	AGXT
SBK2	CYB5R3
RCN1	DDX28
MED24	PNKD
GCN1L1	MICU3
DOCK6	BNIP3
LZTS2	MTX3
FADS6	MUTYH
ZFP119B	GTPBP6
NIPBL	CYP11A1
CD24A	OCIAD1
SLC38A7	METTL8
ST3GAL2	SMIM20
PRUNE2	RPUSD4
ZFP939	SMIM8
FAM43A	NME6
ICAM2	FKBP8
CCDC92	ACSM4
ANPEP	NLRX1
DPH2	FOXRED1
DDX46	TFB2M
FAM221A	PPM1K
TTC13	ATP5MC2
TMOD1	MT-ND1
FER1L5	TAZ
ZFP94	MSRB3
ACY1	ACOT11
BBS9	NIPSNAP3B
BRD3	NTHL1
NECTIN4	MARCHF5
OSBPL7	SFXN4
ZBTB39	TRMT5
DGCR2	SLC25A6
CLEC7A	SLC25A52
ACOT11	OGG1
KIF7	ACOD1
ZFP850	QTRT1
PLPPR3	AIFM2
PHC1	PRDX2
NRCAM	FBXL4
DIEXF	GPAM
SKIV2L	DMAC2L
AQR	RMDN3
TLR9	PRXL2A
FXYD2	ATP5MD
ZFP119A	PET117
GSTT3	MAOA
ABCG1	C15orf61
GPX7	POLQ
CSPG4	BCO2
MYPOP	IFI27
COPRS	CRYZ
RGSL1	PYCR1
NRAP	TMLHE
NLRC3	TOMM20
EPG5	YRDC
GM5141	COA7
PRKAB2	DHRS2
PHLDB1	MMAA
EFNA2	MIEF1
PIGO	C15orf48
IMPDH2	LIG3
OTUD6B	BNIP3L
ANKRD46	FASTKD5
NOX1	PARK7
AMIGO3	COA1
KIF5A	COX7B2
SMIM24	MT-ND4L
TUBGCP6	SIRT4
NMB	UQCC2
TTLL3	USP30
HSF4	PDE12
RABL2	NME3
FBXO10	DHX30
HACD4	FASTK
ACSS2	METTL15
ACACA	CYP24A1
ASAP2	NOCT
SCRIB	PANK2
BCR	CA5A
MMACHC	NT5DC2
ZFP791	ATAD3B
OPLAH	TRUB2
SLC37A1	PRKACA
FAM149A	COMTD1
MYO7A	CPT1C
ZSCAN25	C3orf33
NUP43	MIGA2
ARID5B	SND1
LDOC1L	GLUD2
COL4A1	HPDL
AGAP1	ANGEL2
BCAS3	ANTKMT
GIGYF1	UQCC3
SCFD2	PRDX4
CMKLR1	CDK5RAP1
PFAS	PAICS
DNAJB13	MGARP
TNK2	HDHD3
MAP10	CYP11B2
SYP	AGPAT4
SLC16A7	RCC1L
TBC1D14	FAM185A
ENG	PMAIP1
RUNDC3A	TDRKH
ROGDI	SLC8B1
AK1	CYP27B1
FARP2	POLG2
EIF5A2	THEM5
TAMM41	BIK
FBXW10	MTERF1
ADAM33	MTFR2
EHHADH	GPX4
CCP110	TOMM20L
VWA7	COMT
ERICH1	MYG1
MARCKS	SPATA20
OLFML3	OXCT2
PTRF	CCDC127
ANAPC15	CRY1
ZMYND8	ACSM2B
CD34	MYO19
ZFP874B	MGME1
ZFHX2	SEPTIN4
TBC1D31	EFHD1
NCS1	RAB5IF
NFATC1	APEX1
ZFP773	SPTLC2
CRIM1	DMAC1
AIPL1	ATPSCKMT
LBHD1	NEU4
P2RY14	CASP9
SKP2	AGK
C77080	MCL1
AS3MT	DUS2
ST3GAL6	PLD6
FGF11	TOMM34
BSPRY	PRORP
USP49	PLSCR3
RRAS2	CKMT1B
PLPP7	NDUFB1
ANKRD13B	ATP5MF-PTCD1
SPATA24	CASP8
FKBP9	BCL2L1
LMO2	EXD2
SHC2	ARMC10
PRKCG	MIEF2
ASIC1	THG1L
PRX	GOLPH3
ZFP385A	PREPL
PGAP1	FASTKD3
GNAT3	CEP89
PLEKHG6	GPAT2
HDAC11	NBR1
HSD17B7	BOK
MYO1D	FKBP10
SHC4	SETD9
SLC22A18	CYP11B1
SLC24A5	CSKMT
TRIP6	MIGA1
MSRA	RPIA
ZFP959	BBC3
RDH12	BAD
SVIP	BCL2
4933404O12RIK	BCL2A1
SIGIRR	BCL2L2
FHOD3	CASP3
SYCE2	DMPK
COL11A2	DNA2
AFAP1	MT-ND6
SORL1	PRKN
PGAM2	ALKBH1
NID2	PICK1
MDGA1	BCL2L10
ALDH1L2	AKAP10
SLC45A4	STYXL1
MYOM1	NSUN2
RUNDC3B	ADCY10
PSD3	SPHK2
POMGNT2	NSUN3
NPL	PABPC5
USP2	PRSS35
NFATC2	PRIMPOL
CBX7	SERAC1
SSC4D	STX17
CHD3OS	TRMT61B
TBC1D30	PDE2A
ZBTB10	PLGRKT
SERPINF1	ETFBKMT
OSBP2	RTL10
LRP4	BCL2L11
PPFIA4	SPIRE1
E130012A19RIK	C2orf69
PI16	ARMCX2
EPB41L5	ARMCX1
RCN3	POLB
DCBLD2	SNAP29
MAK	ARMCX3
RAB38	ARMCX6
6530402F18RIK	METTL4
PPM1E	SPHKAP
PDPR	NAT8L
GALR3	MCCD1
CMBL	PIGBOS1
CTSF	HTD2
SLC13A2	RP11_469A15.2
AMIGO1
PRKCA
PTGER1
GRTP1
SLC7A5
SLC15A2
VWF
NEO1
WTIP
CD101
PROZ
TPBG
4921529L05RIK
CTDSP2
ZFP820
FAM222A
MAML2
ADCY3
GPR162
ASB4
CCR1L1
RGS12
CD163
MGL2
RNF122
GM1673
VSIG10L
KIF5C
IL4
PDCD4
PBX4
ZFYVE28
HTRA3
PDZK1IP1
SH2D1B1
CLSTN1
HCN2
FNDC10
MTFR2
PLEKHG5
SEZ6L2
RPGRIP1
LPAR2
GPX3
DOCK9
HEBP2
SLC6A4
MACC1
AFAP1L1
KCNB1
2700081O15RIK
LPAR5
LAMB2
PLCL1
CARD11
PIK3IP1
CARMIL1
SERPINB1A
LRRC1
CPEB1
COBLL1
GPR176
JAG2
ATP2B4
LRFN4
CD4
NGP
CX3CL1
MAMDC2
ABCA6
DNMT3B
MATK
KCNE3
ENHO
KCNJ10
SCN3B
LTF
TNS1
DGKG
TPBGL
CYP39A1
UNC5A
MRVI1
NPTXR
IL1RL1
NAT8L
KLK1B11
