# Supplementary material for: Multiomic analysis of lactylation and mitochondria-related genes in hepatocellular carcinoma identified MRPL3 as a new prognostic biomarker
Source: Front Oncol. 2025 Jan 10;14:1511958. doi: 10.3389/fonc.2024.1511958 (PMC11757296; doi:10.3389/fonc.2024.1511958)
Supplement: Supplementary file 5 [file Table2.xlsx]

## Sheet: Sheet1
Drugs	P value
BPD-00008900	p < 2.22e-16
Daporinad	p < 2.22e-16
GDC0810	p < 2.22e-16
MK-1775	p < 2.22e-16
ML323	p < 2.22e-16
Paclitaxel	p < 2.22e-16
Sepantronium bromide	p < 2.22e-16
Tozasertib	p < 2.22e-16
Vinblastine	p < 2.22e-16
Gallibiscoquinazole	3.9e-16
Wee1 Inhibitor	1.5e-15
Vincristine	1.6e-15
YK-4-279	2.8e-15
Pevonedistat	2.9e-14
BMS-345541	5.7e-13
I-BRD9	6.8e-13
Osimertinib	8.3e-13
Cediranib	8.4e-13
UMI-77	1.2e-12
Bortezomib	3.1e-11
Axitinib	5e-11
Telomerase Inhibitor IX	5.6e-10
Docetaxel	5.9e-10
Dinaciclib	4.5e-09
BDP-00009066	4.6e-09
Vinorelbine	8.8e-09
Rapamycin	1.4e-08
Dihydrorotenone	1.6e-08
PAK_5339	1.6e-08
Ibrutinib	2.2e-08
Wnt-C59	3.9e-08
Alpelisib	7.1e-08
VE821	8.5e-08
MIM1	1e-07
AZD4547	1.3e-07
WIKI4	1.5e-07
Lapatinib	2.3e-07
PD173074	2.7e-07
ULK1_4989	6.1e-07
Fulvestrant	8.1e-07
MG-132	1.1e-06
Ruxolitinib	1.1e-06
Vorinostat	1.3e-06
Sorafenib	1.7e-06
Podophyllotoxin bromide	2.2e-06
Sinularin	2.2e-06
WEHI-539	3.3e-06
Buparlisib	3.7e-06
Crizotinib	4.5e-06
GSK1904529A	8.7e-06
BI-2536	1.7e-05
Pictilisib	1.9e-05
Eg5_9814	2.3e-05
Taselisib	2.5e-05
NVP-ADW742	3e-05
AZD6738	3.9e-05
Leflunomide	4.1e-05
LGK974	5e-05
BMS-536924	5.1e-05
MN-64	6.1e-05
Nilotinib	7.4e-05
Cyclophosphamide	9.4e-05
Carmustine	0.0001
PFI3	0.00012
Tamoxifen	0.00012
Temozolomide	0.0002
RO-3306	0.00023
5-Fluorouracil	0.00046
Doramapimod	3.2e-13
JAK1_8709	2.7e-12
SB505124	2.7e-12
AZD2014	6e-12
Selumetinib	1.1e-11
Nutlin-3a (-)	3.9e-10
ABT737	5.6e-09
Irinotecan	3.9e-08
LJI308	1.8e-07
Oxaliplatin	3.4e-07
Mitoxantrone	5e-07
Entinostat	6.8e-07
IAP_5620	3.9e-06
XAV939	4e-05
WZ4003	0.00026
Topotecan	0.00062
Erlotinib	0.00071
Obatoclax Mesylate	0.00095
