# Supplementary material for: Multiomic analysis of lactylation and mitochondria-related genes in hepatocellular carcinoma identified MRPL3 as a new prognostic biomarker
Source: Front Oncol. 2025 Jan 10;14:1511958. doi: 10.3389/fonc.2024.1511958 (PMC11757296; doi:10.3389/fonc.2024.1511958)
Supplement: Supplementary file 6 [file Table3.xlsx]

## Sheet: Sheet1
Cohort	Name
TCGA-ACC	Adrenocortical carcinoma
TCGA-BLCA	Bladder Urothelial Carcinoma
TCGA-BRCA	Breast invasive carcinoma
TCGA-CESC	Cervical squamous cell carcinoma and endocervical adenocarcinoma
TCGA-CHOL	Cholangiocarcinoma
TCGA-COAD	Colon adenocarcinoma
TCGA-DLBC	Lymphoid Neoplasm Diffuse Large B-cell Lymphoma
TCGA-ESCA	Esophageal carcinoma
TCGA-GBM	Glioblastoma multiforme
TCGA-HNSC	Head and Neck squamous cell carcinoma
TCGA-KICH	Kidney Chromophobe
TCGA-KIRC	Kidney renal clear cell carcinoma
TCGA-KIRP	Kidney renal papillary cell carcinoma
TCGA-LAML	Acute Myeloid Leukemia
TCGA-LGG	Brain Lower Grade Glioma
TCGA-LIHC	Liver hepatocellular carcinoma
TCGA-LUAD	Lung adenocarcinoma
TCGA-LUSC	Lung squamous cell carcinoma
TCGA-MESO	Mesothelioma
TCGA-OV	Ovarian serous cystadenocarcinoma
TCGA-PAAD	Pancreatic adenocarcinoma
TCGA-PCPG	Pheochromocytoma and Paraganglioma
TCGA-PRAD	Prostate adenocarcinoma
TCGA-READ	Rectum adenocarcinoma
TCGA-SARC	Sarcoma
TCGA-STAD	Stomach adenocarcinoma
TCGA-SKCM	Skin Cutaneous Melanoma
TCGA-TGCT	Testicular Germ Cell Tumors
TCGA-THCA	Thyroid carcinoma
TCGA-THYM	Thymoma
TCGA-UCEC	Uterine Corpus Endometrial Carcinoma
TCGA-UCS	Uterine Carcinosarcoma
TCGA-UVM	Uveal Melanoma
